# Supplementary material for: Beyond the Interface: Improved Pulmonary Surfactant-Assisted Drug Delivery through Surface-Associated Structures
Source: Pharmaceutics. 2023 Jan 11;15(1):256. doi: 10.3390/pharmaceutics15010256 (PMC9866215; doi:10.3390/pharmaceutics15010256)
Supplement: Supplementary file 1 [file pharmaceutics-15-00256-s001.zip]

Archive with 1 entries (1 files):
- pharmaceutics-2102293-supplementary.pdf
